# Supplementary material for: Genome mining unearths a hybrid nonribosomal peptide synthetase-like-pteridine synthase biosynthetic gene cluster
Source: eLife. 2017 Mar 15;6:e25229. doi: 10.7554/eLife.25229 (PMC5384830; doi:10.7554/eLife.25229)
Supplement: Supplementary file 1. — (A) Molecular feature list dependent on the presence of the wild-type pathway. (B-D) Primers used. DOI: http://dx.doi.org/10.7554/eLife.25229.035 [file elife-25229-supp1.zip]

Archive with 2 entries (2 files):
- Suplementary file 1/Supplementary File 1A.xlsx
- Suplementary file 1/Supplementary file 1B-D.docx
